# Supplementary material for: Dysregulated naive B cells and de novo autoreactivity in severe COVID-19
Source: Nature. 2022 Aug 31;611(7934):139–47. doi: 10.1038/s41586-022-05273-0 (PMC9630115; doi:10.1038/s41586-022-05273-0)
Supplement: Supplementary file 3 — Supplementary Tables 1–4. [file 41586_2022_5273_MOESM3_ESM.xlsx]

## Sheet: Supplemental Table 1
Supplemental Table 1 – Patient/donor demographics
Characteristic	Prospective Cohort					Retrospective Cohort
	(n = 86)					(n = 52)
	Healthy Controls	COVID-19 Outpatient	COVID-19 ICU	Bac-Peumo ARDS	SLE	COVID-19 ICU
	(n = 20)	(n = 19)	(n = 27)	(n = 28)	(n = 20)	(n = 52)
Mean age (range) – yr	40±13 (18-68)	37±13 (25-70)	60±14 (26-87)	55±10 (44-84)	44±12 (27-70)	58±14 (24-90)
Sex – no. (%)
Male	5 (25)	9 (47)	16 (59)	16 (57)	4 (20)	35 (67)
Female	15 (75)	10 (53)	11 (41)	12 (43)	16 (80)	17 (33)
Race – no. (%)
Caucasian	7 (35)	16 (84)	6 (22)	6 (21)	0 (0)	17 (33)
African American	8 (40)	2 (11)	20 (74)	22 (79)	20 (100)	28 (54)
Asian	4 (20)	1 (5)	1 (4)	0 (0)	0 (0)	3 (6)
Other	1 (4)	0 (0)	0 (0)	0 (0)	0 (0)	4 (8)
Ethnicity – no. (%)
Hispanic	2 (10)	1 (5)	4 (15)	0 (0)	0 (0)	10 (19)
Non-Hispanic	18 (90)	18 (95)	23 (85)	28 (100)	20 (100)	42 (81)
Time Post Symptom Onset (range) – days	NA	49±54 (3-214)	43±57 (4-219)	NA	NA	10±6 (2-32)
Personal history of autoimmune disease – no. (%)	0 (0)	0 (0)	0 (0)	0 (0)	20 (100)	0 (0)
NIH COVID-19 Severity Scale – no. (%)
Asymptomatic			0 (0)
Mild			0 (0)
Moderate			0 (0)
Severe			2 (4)
Critically Ill			50 (96)
Treatments – no. (%)		0 (0)	11 (41)			37 (71)
Systemic glucocorticoids

## Sheet: Supplemental Table 2
Supplementary Table 2 – Antibody catalogue
Target	Fluorophore	Clone	Vendor	Cat#	Dilution (ml/100ul)
CD62L	BV480	DREG-56	BD	566174	5 ml
CD86	PerCP-Cy5.5	IT2.2	BioLegend	305419	5 ml
CD27	BV750	O323	BioLegend	302849	2.5 ml
CD19	BV570	HIB19	BioLegend	302235	2.5 ml
CD45	Spark NIR 685	2D1	BioLegend	368552	1.25 ml
CD1c	BV510	L161	BioLegend	331534	1.25 ml
IgM	BV711	MHM-88	BioLegend	314539	1.25 ml
CXCR3	A647	G025H7	BioLegend	353711	1.25 ml
CXCR4	PerCP-e710	12G5	eBioscience	46-9999-41	1.25 ml
CCR7	A488	G043H7	BioLegend	353205	1.25 ml
CD24	PerCP	ML5	BioLegend	311113	1.25 ml
CD3	BUV 805	UCHT1	BD	612896	0.6 ml
CD11c	APC-Fire750	S-HCL-3	BioLegend	371509	0.6 ml
CD138	APC-R700	MI15	BD	566051	0.6 ml
HLA-DR	BV650	L243	BioLegend	307649	0.6 ml
CD95	BV785	DX2	BioLegend	305645	0.6 ml
CD14	BUV805	M5E2	BD	612902	0.6 ml
CD23	APC	EBVCS-5	BioLegend	338514	0.3 ml
CD69	BUV 737	FN50	BD	612817	0.3 ml
IgD	BV605	IA6-2	BioLegend	348231	0.3 ml
CD21	PE-Dazzle594	Bu32	BioLegend	354921	0.3 ml
CD38	BB515	HIT2	BD	564499	0.3 ml
CXCR5	PE	J252D4	BioLegend	356903	0.3 ml
CD40	A532	5C3	Novus	NBP1-43416AF523	0.3 ml
PD-1	PE-Cy7	EH12.2H7	BioLegend	239917	0.3 ml
IgG	BV421	M1310G05	BioLegend	410703	0.15 ml
CD10	PE-Cy5	HI10a	BioLegend	312205	0.15 ml
Viability	Zombie NIR	NA	BioLegend	423106	0.2 ml

## Sheet: Supplemental Table 3
Supplemental Table 3 – Detailed patient demographics for single cell analysis
Emory ID	Manuscript ID	Age	Sex	Race	Ethnicity	COVID-19 Severity	DPSO	Population	Single Cells	Clonotypes	Cells/Clonotype	Expanded Clonotypes (Pct > 3%)	Expanded Clonotypes (Pct > 5%)	Expanded Clonotypes (Pct > 10%)	Mean Clonotype Mutation Frequency (%)
2624	HD-1	36	F	AA	Hispanic	Healthy Donor	NA	pbl_asc	2760	1586	1.74023	1.00883	0.567465	0.315259	8.30342
								pbl_cd27-	6505	6359	1.02296	0.504016	0.283509	0.110254	1.33344
								pbl_mem	4145	3769	1.09976	0.663306	0.344919	0.212258	6.28954
2290	HD-2	34	F	AA	Non-Hispanic	Healthy Donor	NA	pbl_asc	687	236	2.91102	5.9322	4.23729	2.11864	7.37718
								pbl_cd27-	8913	8786	1.01445	0.376412	0.250941	0.148283	2.90465
								pbl_mem	4527	4268	1.06068	0.468604	0.351453	0.164011	5.16334
3252	HD-3	29	M	AA	Non-Hispanic	Healthy Donor	NA	pbl_asc	405	366	1.10656	7.9235	4.09836	1.91257	7.26511
								pbl_cd27-	7918	7697	1.02871	0.417646	0.208823	0.117463	4.69586
								pbl_mem	5643	5113	1.10366	0.567182	0.273812	0.136906	5.9005
2870	ICU-1	53	M	AA	Non-Hispanic	Critical	9	pbl_asc	1815	565	3.21239	1.41593	0.707965	0	2.66897
								pbl_cd27-	5796	2601	2.22837	0.693107	0.462072	0.154024	2.08548
								pbl_mem	3186	2449	1.30094	1.14332	0.694161	0.326664	4.99133
						Recovered	186	pbl_asc	3079	638	4.82602	0.31348	0.31348	0.15674	8.17658
								pbl_cd27-	7847	7158	1.09626	0.279525	0.0978337	0.055905	1.22676
								pbl_mem	4579	4170	1.09808	0.935252	0.527578	0.263789	6.29314
2811	ICU-2	34	M	AA	Non-Hispanic	Critical	14	pbl_asc	2676	1401	1.91006	1.64168	0.999286	0.428266	2.62905
								pbl_mem	479	434	1.10369	5.99078	3.22581	1.84332	6.13381
						Recovered	206	pbl_asc	1378	778	1.77121	2.69923	1.79949	0.771208	8.19532
								pbl_cd27-	9581	9447	1.01418	0.328286	0.137668	0.074129	1.69399
								pbl_mem	3713	3518	1.05543	0.795907	0.454804	0.170551	7.05762
2802	ICU-3	66	M	AA	Non-Hispanic	Critical	16	pbl_asc	263	214	1.22897	12.1495	7.94393	4.20561	7.31732
								pbl_cd27-	8017	7516	1.06666	0.48933	0.231072	0.122332	1.96399
								pbl_mem	847	777	1.09009	3.6036	2.3166	1.4157	6.19912
						Recovered	219	pbl_asc	337	191	1.7644	8.37696	6.28272	3.66492	8.45311
								pbl_cd27-	2626	2578	1.01862	1.47401	0.853375	0.543057	1.65954
								pbl_mem	1341	1282	1.04602	1.56006	0.858034	0.390016	7.44719
2803	ICU-4	60	M	AA	Non-Hispanic	Recovered	298	pbl_asc	2390	1367	1.74835	1.90198	0.804682	0.365764	8.57237
								pbl_cd27-	3462	3296	1.05036	1.18325	0.758495	0.364078	1.22524
								pbl_mem	1265	1070	1.18224	2.14953	0.841121	0.46729	7.57947
2810	ICU-5	56	M	AA	Non-Hispanic	Critical	18	pbl_asc	3690	762	4.84252	1.31234	0.787402	0.393701	6.36696
2789	ICU-6	67	F	AA	Non-Hispanic	Critical	4	pbl_asc	372	241	1.54357	9.95851	4.97925	2.07469	5.37689
2794	ICU-7	81	F	AA	Non-Hispanic	Critical	8	pbl_asc	3081	2629	1.17193	1.10308	0.646634	0.266261	5.62455
3033	OUT-1	27	M	C	Non-Hispanic	Mild	9	pbl_asc	261	150	1.74	7.33333	3.33333	2	7.79542
3003	OUT-2	59	M	AA	Non-Hispanic	Mild	14	pbl_asc	792	106	7.4717	0.970874	0.970874	0.970874	4.958
2926	OUT-3	29	F	C	Non-Hispanic	Mild	15	pbl_asc	1085	436	2.48853	4.4186	3.02326	1.86047	7.39917
2801	OUT-4	33	M	A	Non-Hispanic	Mild	7	pbl_asc	3853	2461	1.56562	0.857843	0.449346	0.163399	7.70265
Supplemental Table 3 – Total numbers of cells and clonotypes analyzed by single-cell B cell repertoire analysis

## Sheet: Supplemental Table 4
Supplemental Table 4 – monoclonal antibody details and screening results
Emory ID	Manuscript ID	Clonotype ID	10x Barcode	Heavy chain V gene	Heavy chain J gene	Heavy chain AA mutation frequency	Light chain V gene	Light chain J gene	Light chain AA mutation frequency	Number of identical sequences	Clonotype Size	Clonotype contains and IgM member	Clonotype contains and IgA member	Clonotype minimum nucleotide mutation frequency	Clonotype maximum nucleotide mutation frequency	Clonotype range nucleotide mutation frequency	Clonotype in memory	Clonotype in CD27-	Clonotype in ASCs	Reactivity against S1	Reactivity against S2	Reactivity against ORF-3	Reactivity against n-terminal domain	Reactivity against nucleocapsid	Reactivity against RBD	SPR-confirmed	KD
2870	NA	1	AGATTGCCACGGCCAT-87	ighv3-30	ighj5	0	igkv2-28	igkj4	0	7	7	FALSE	FALSE	0.337838	0.337838	0	FALSE	FALSE	TRUE	27.25	60	580.75	66.25	204263	43.75	FALSE	NA
2870	12	217	AGATCTGGTAGCGCTC-89	ighv4-34	ighj5	0	iglv3-25	iglj2	1.04167	2	2	FALSE	FALSE	0	0	0	FALSE	TRUE	FALSE	93.75	132.25	361	110	198015	115.25	TRUE	1.12e-09
2870	NA	421	AACCGCGAGCAGATCG-89	ighv3-66	ighj6	0	igkv1-33	igkj2	1.06383	15	17	FALSE	FALSE	0	0.341297	0.341297	FALSE	TRUE	FALSE	10.25	51710	13	-38.25	18.75	-13.25	FALSE	NA
2870	NA	656	CGGTTAATCACATAGC-87	ighv4-34	ighj4	1.03093	iglv3-25	iglj2	1.04167	1	1	FALSE	FALSE	0.343643	0.343643	0	FALSE	FALSE	TRUE	36.75	3.5	6.25	-34.25	80	9.75	FALSE	NA
2870	13	759	AACTCCCTCTCGCTTG-87	ighv3-53	ighj6	0	igkv1-9	igkj2	0	18	25	TRUE	FALSE	0	5.40541	5.40541	FALSE	FALSE	TRUE	169684	-4.75	115.75	53	47.25	210464	TRUE	3.27e-08
2870	NA	1071	AAGGAGCGTAGAGCTG-89	ighv4-34	ighj4	0	igkv3-20	igkj1	0	23	27	FALSE	FALSE	0	0.682594	0.682594	FALSE	TRUE	FALSE	-22.75	9.5	6.5	167.75	19	-5.75	FALSE	NA
2870	NA	1073	AAACGGGCATTGGCGC-87	ighv4-34	ighj4	0	iglv3-25	iglj2	1.04167	2	2	FALSE	FALSE	0	0	0	FALSE	FALSE	TRUE	-24.5	62.75	11.5	-5.75	48319.8	28.5	FALSE	NA
2870	NA	1132	CCTTACGAGTGCTGCC-87	ighv5-51	ighj4	13.2653	iglv2-14	iglj2	11.1111	6	17	TRUE	TRUE	0.680272	6.12245	5.44218	FALSE	FALSE	TRUE	-17	12.75	249.25	14.75	55.75	53.75	FALSE	NA
2870	NA	1228	CGTGAGCAGTCAAGGC-87	ighv3-9	ighj6	0	iglv2-18	iglj2	0	2	9	TRUE	FALSE	0	1.00671	1.00671	FALSE	FALSE	TRUE	47.5	66.25	6.25	42.75	161026	53.75	FALSE	NA
2870	NA	1452	AACACGTCAGGTGCCT-87	ighv3-23	ighj4	0	iglv3-21	iglj1	1.04167	11	11	FALSE	FALSE	0	0	0	FALSE	FALSE	TRUE	2.25	22.25	34.25	-5.5	51.75	11.75	FALSE	NA
2870	NA	1533	AAGACCTCACGTTGGC-89	ighv3-49	ighj4	0	igkv3-11	igkj4	0	36	41	FALSE	FALSE	0	0	0	FALSE	TRUE	TRUE	1.25	12.75	-51	-2	45.75	0.25	FALSE	NA
2870	NA	1593	GGGCATCCATGGTCTA-87	ighv4-34	ighj4	0	iglv3-25	iglj2	1.04167	1	1	FALSE	FALSE	0	0	0	FALSE	FALSE	TRUE	33.25	60.25	52	23.75	155118	36.25	FALSE	NA
2870	NA	1769	AACCATGTCACGCGGT-89	ighv3-30	ighj6	1.02041	igkv1-5	igkj3	0	30	34	TRUE	FALSE	0.677966	1.69492	1.01695	FALSE	TRUE	FALSE	-21	78.75	136.25	-10.25	55.75	5	FALSE	NA
2870	NA	1825	AGGGTGATCTGTCAAG-87	ighv4-34	ighj2	1.03093	iglv1-40	iglj2	0	1	1	FALSE	FALSE	0.341297	0.341297	0	FALSE	FALSE	TRUE	36.25	81.75	70	332.5	16789.8	10	FALSE	NA
2870	NA	2172	AAACCTGCACGTTGGC-87	ighv4-34	ighj4	0	iglv3-25	iglj2	1.04167	1	1	FALSE	FALSE	0	0	0	FALSE	FALSE	TRUE	-9.75	55	17.5	-28.25	154.5	-6.75	FALSE	NA
2870	NA	2173	GGAAAGCGTCACCTAA-87	ighv4-34	ighj4	0	iglv3-25	iglj2	1.04167	1	1	FALSE	FALSE	0	0	0	FALSE	FALSE	TRUE	NA	NA	NA	NA	NA	NA	FALSE	NA
2870	NA	2266	CCTCTGATCAGCGATT-87	ighv1-24	ighj5	0	iglv2-8	iglj2	0	4	5	FALSE	FALSE	0	0	0	FALSE	FALSE	TRUE	8.75	7.5	-15.25	214.25	23.75	4.75	FALSE	NA
2870	NA	2355	CGCGTTTGTGTGCCTG-87	ighv1-69	ighj6	1.02041	igkv3-20	igkj1	0	14	14	FALSE	FALSE	0.340136	0.340136	0	FALSE	TRUE	TRUE	48777	58.25	55.5	1	86	34023.2	FALSE	NA
2870	3	2400	CTGATAGCAGTTAACC-87	ighv4-34	ighj6	0	iglv3-19	iglj3	0	2	2	FALSE	FALSE	0	0	0	FALSE	FALSE	TRUE	2423.25	81.25	106	-10	42.5	4143.25	FALSE	NA
2870	NA	2641	ACGAGCCTCCAGGGCT-89	ighv3-21	ighj4	0	igkv4-1	igkj2	0	38	38	FALSE	FALSE	0	0	0	FALSE	TRUE	FALSE	-36.25	-32.25	15	-53.5	52.75	6	FALSE	NA
2870	NA	2774	AATCGGTAGAGGTTGC-89	ighv3-74	ighj4	0	iglv3-10	iglj3	0	5	5	FALSE	FALSE	0	0	0	FALSE	TRUE	FALSE	4.25	36.25	-14	-19.5	28.5	33.75	FALSE	NA
2870	10	2789	AACTGGTCAGATGAGC-87	ighv4-34	ighj4	0	iglv3-25	iglj2	1.04167	2	2	FALSE	FALSE	0	0	0	FALSE	FALSE	TRUE	52.5	146.5	407	92.25	193657	87.75	TRUE	9.93e-10
2870	NA	2806	AGTGTCAAGTGCAAGC-87	ighv4-39	ighj4	0	igkv1-33	igkj2	0	87	88	TRUE	FALSE	0	0.668896	0.668896	TRUE	TRUE	TRUE	11.75	32	-37.75	-35	11	-8.25	FALSE	NA
2870	NA	2940	CTCACACTCTCCTATA-87	ighv4-39	ighj5	0	igkv3-15	igkj1	1.05263	79	92	TRUE	FALSE	0	0.3367	0.3367	FALSE	TRUE	TRUE	3850.5	1.5	-25.75	1001.75	1364.25	-9.75	FALSE	NA
2870	NA	3091	CCCAGTTCATGTAGTC-87	ighv1-2	ighj3	0	iglv3-21	iglj1	0	31	33	FALSE	FALSE	0	0	0	FALSE	TRUE	TRUE	-29.75	16.75	-40	-27.5	34.25	20.25	FALSE	NA
2870	5	3159	ACTGATGGTGGCCCTA-87	ighv4-31	ighj3	0	igkv4-1	igkj1	0	2	3	TRUE	FALSE	0.33557	0.33557	0	TRUE	TRUE	TRUE	17122.2	21.25	6.5	-28.5	75.5	28030.2	FALSE	NA
2870	7	3421	ATTGGACCATGGTAGG-89	ighv1-24	ighj5	0	iglv1-51	iglj2	0	7	26	TRUE	FALSE	0	0	0	FALSE	TRUE	FALSE	-36.75	41.75	-5.5	10.5	44.75	12.5	FALSE	NA
2870	NA	3423	CCTATTATCATGCAAC-90	ighv1-24	ighj5	0	iglv1-51	iglj2	0	2	6	FALSE	TRUE	0	5.08475	5.08475	TRUE	FALSE	TRUE	-4.25	30.75	55	0.75	149500	44	FALSE	NA
2870	6	3468	AGCATACCAAGACACG-89	ighv4-39	ighj5	0	iglv2-11	iglj1	0	21	22	TRUE	FALSE	0	0	0	FALSE	TRUE	FALSE	72.75	169948	38.75	3.25	83.75	80.5	FALSE	NA
2870	NA	3505	ACATCAGTCTCCGGTT-87	ighv1-69	ighj6	0	iglv1-36	iglj3	1.02041	5	10	TRUE	FALSE	0	0	0	FALSE	FALSE	TRUE	277	105.25	0.5	129.25	730	164.25	FALSE	NA
2870	NA	3512	CTTAGGAAGAGTGAGA-87	ighv1-69	ighj6	0	iglv2-23	iglj2	0	1	2	FALSE	FALSE	0	0	0	FALSE	TRUE	TRUE	79.75	352.5	1363.5	173.25	266671	283.5	FALSE	NA
2870	4	3883	AAGACCTTCAACCAAC-89	ighv4-34	ighj5	0	iglv8-61	iglj3	1.02041	29	29	FALSE	FALSE	0	0	0	FALSE	TRUE	FALSE	35.75	636.25	-1.5	-19	44	34.75	FALSE	NA
2870	8	3914	GGAAAGCCACTAAGTC-87	ighv7-4-1	ighj5	0	iglv6-57	iglj2	0	155	156	TRUE	TRUE	0	3.37838	3.37838	FALSE	TRUE	TRUE	-39.25	22.75	-2.5	45	2	7.25	FALSE	NA
2870	NA	3921	CATCAGAAGACACGAC-87	ighv1-69	ighj6	1.02041	igkv2-28	igkj4	0	10	13	FALSE	FALSE	0.338983	0.338983	0	FALSE	FALSE	TRUE	118.25	132.5	222.75	108.5	234971	144.5	FALSE	NA
2870	9	3979	ACGAGGAAGGACGAAA-87	ighv3-48	ighj6	0	iglv3-1	iglj2	0	64	65	TRUE	TRUE	0	0	0	FALSE	TRUE	TRUE	438	26.75	-8	48347	62427.8	41.25	FALSE	NA
2870	NA	4015	AAAGTAGAGGACTGGT-89	ighv4-34	ighj6	0	igkv3-20	igkj2	0	219	224	TRUE	FALSE	0	0.341297	0.341297	FALSE	TRUE	FALSE	0.25	34.5	6.25	-21	929.75	26.75	FALSE	NA
2870	NA	4256	AGAATAGGTTATCCGA-87	ighv4-34	ighj5	0	iglv2-23	iglj2	0	3	3	FALSE	FALSE	0	0	0	FALSE	FALSE	TRUE	13.25	752	301.5	76	264.5	137.5	FALSE	NA
2870	NA	4296	AAAGCAATCAGCAACT-89	ighv1-69	ighj6	1.02041	iglv1-44	iglj1	0	73	76	TRUE	FALSE	0.338983	0.677966	0.338983	FALSE	TRUE	FALSE	149	240.25	1024.5	95	230890	224.25	FALSE	NA
2870	NA	4363	AACCGCGGTTCTGGTA-89	ighv3-66	ighj6	0	iglv3-25	iglj3	1.05263	70	72	TRUE	FALSE	0	0.341297	0.341297	FALSE	TRUE	FALSE	-19.25	16.5	-18	-1.75	67	14.5	FALSE	NA
2870	NA	4366	ACATACGTCCTCCTAG-89	ighv3-7	ighj6	0	iglv3-25	iglj3	1.05263	23	25	TRUE	FALSE	0	0	0	FALSE	TRUE	FALSE	46	53.25	74.75	-28.5	87993.8	11	FALSE	NA
2870	NA	4431	AACACGTTCTGTCTCG-89	ighv1-69	ighj3	1.02041	iglv1-47	iglj2	0	47	48	FALSE	FALSE	0.338983	0.677966	0.338983	FALSE	TRUE	FALSE	169.5	388.5	3241	235.5	233382	388.5	FALSE	NA
2870	NA	4463	CCTTACGAGCTGTCTA-89	ighv4-34	ighj3	0	iglv1-47	iglj2	0	3	3	FALSE	FALSE	0	0	0	FALSE	TRUE	FALSE	-7.75	54.75	877	-17.75	83.75	55	FALSE	NA
2870	NA	4510	ACTATCTTCCTTTACA-89	ighv3-21	ighj4	0	igkv4-1	igkj4	0	13	13	FALSE	FALSE	0	0	0	FALSE	TRUE	FALSE	68.5	-5.25	1	-22.75	150.75	151.75	FALSE	NA
2870	2	4539	ATCTACTCAGATGAGC-87	ighv4-34	ighj4	0	iglv3-25	iglj2	2.08333	1	1	FALSE	FALSE	0	0	0	FALSE	FALSE	TRUE	18.25	52.5	2.5	25.75	34700.2	25.25	TRUE	3.04e-09
2870	NA	4633	GAACATCCAGGGTTAG-87	ighv1-46	ighj6	0	igkv3-20	igkj2	1.05263	2	6	FALSE	FALSE	0.337838	0.337838	0	FALSE	FALSE	TRUE	408	91.5	106	61.75	78	1129.25	FALSE	NA
2870	11	4638	ACGGAGAAGCGAAGGG-89	ighv1-69	ighj6	1.02041	igkv2-28	igkj2	0	29	29	FALSE	FALSE	0.337838	0.337838	0	FALSE	TRUE	FALSE	203722	107.75	72.5	79.25	132.25	234600	TRUE	2.82e-09
2870	NA	4678	AAGCCGCGTATTCGTG-89	ighv3-21	ighj6	0	igkv4-1	igkj3	0	40	41	FALSE	FALSE	0	0	0	FALSE	TRUE	FALSE	4.75	56	257	19	699.5	8.75	FALSE	NA
2870	1	4887	AACACGTAGCCTCGTG-87	ighv1-69	ighj6	1.02041	igkv2-28	igkj1	0	11	13	FALSE	FALSE	0	0.338983	0.338983	FALSE	FALSE	TRUE	323.5	86.75	177.5	80.25	334624	599.5	FALSE	NA
2870	NA	4888	AACGTTGTCACGATGT-87	ighv1-69	ighj6	1.02041	iglv2-14	iglj2	0	5	6	FALSE	FALSE	0.337838	0.337838	0	FALSE	FALSE	TRUE	234.25	197.25	921.75	150	232706	329.75	FALSE	NA
2870	NA	5001	AAAGATGGTAGCACGA-89	ighv3-7	ighj2	0	igkv1-33	igkj4	0	41	41	FALSE	FALSE	0	0	0	FALSE	TRUE	FALSE	119.5	31.75	3.5	-2.75	217.75	40.5	FALSE	NA
2870	NA	5009	AAACCTGAGATGTTAG-89	ighv1-69	ighj3	1.03093	igkv3-20	igkj1	0	47	47	FALSE	FALSE	0.343643	0.343643	0	FALSE	TRUE	FALSE	14616.5	29.75	65.25	68.25	185.25	60497	FALSE	NA
2870	NA	5085	AAGTCTGTCCGTCAAA-89	ighv1-69	ighj6	1.03093	igkv2-30	igkj1	0	41	41	FALSE	FALSE	0.341297	0.341297	0	FALSE	TRUE	FALSE	40.75	12	20.75	22.25	39.5	44.75	FALSE	NA
2870	NA	5198	ACAGCTACAATAGCGG-87	ighv3-30	ighj4	0	igkv1-33	igkj4	0	16	17	TRUE	FALSE	0.675676	1.68919	1.01351	FALSE	FALSE	TRUE	57.5	46.75	42	49.25	95422.2	94.25	FALSE	NA
2870	NA	5289	AAACCTGGTAGAAAGG-89	ighv4-4	ighj6	0	iglv3-25	iglj2	1.04167	102	106	TRUE	FALSE	0	1.68919	1.68919	FALSE	TRUE	FALSE	25	24377.2	15.25	37.25	47.25	14	FALSE	NA
2870	NA	5435	GATGCTATCCGAATGT-87	ighv4-34	ighj6	0	iglv2-23	iglj2	0	3	3	TRUE	FALSE	0	0	0	TRUE	FALSE	TRUE	52.25	18.5	184.25	48.75	25	97.75	FALSE	NA
2811	NA	10292	AGATTGCAGAGTAATC-65	ighv1-24	ighj5	0	iglv1-51	iglj3	0	8	9	FALSE	TRUE	0	0	0	FALSE	TRUE	TRUE	73.75	-44	43.5	14423.8	10.25	-22.5	FALSE	NA
2811	NA	10294	AGAGCGAAGCGACGTA-65	ighv1-24	ighj5	0	igkv1-5	igkj3	0.350877	2	2	TRUE	FALSE	0	0	0	FALSE	TRUE	TRUE	65.25	-4.5	70.75	352	-3.5	67	FALSE	NA
2811	NA	10346	ACATACGAGATGCCAG-65	ighv2-70	ighj5	0	igkv1-12	igkj4	0	7	7	FALSE	TRUE	0	0	0	FALSE	FALSE	TRUE	40.5	115.25	38.75	106.5	151.75	-27.5	FALSE	NA
2811	NA	10395	CAGCCGATCAGCTGGC-65	ighv3-30-3	ighj5	0	iglv3-16	iglj3	0	5	5	FALSE	FALSE	0	0	0	FALSE	FALSE	TRUE	61.75	49.25	34	207.25	-4.5	-4	FALSE	NA
2811	NA	10593	AAGCCGCTCTCCCTGA-65	ighv1-69	ighj6	0	igkv1-12	igkj2	0	5	5	TRUE	FALSE	0	0	0	FALSE	TRUE	TRUE	-49	51.5	175	257.5	44.75	23.25	FALSE	NA
2811	NA	10732	TCGTAGACAAAGGTGC-65	ighv4-34	ighj6	0	iglv1-47	iglj3	0	1	1	FALSE	FALSE	0	0	0	FALSE	FALSE	TRUE	-17	16784.5	-56	-26.5	-102	26.75	FALSE	NA
2811	NA	12343	AACTCTTAGAATTCCC-65	ighv1-24	ighj5	0	iglv2-14	iglj2	0	26	26	TRUE	TRUE	0	0	0	FALSE	FALSE	TRUE	1015.75	90.25	-17.5	18640.5	-52.5	20.5	FALSE	NA
2811	NA	12344	ACACCAAAGATCCCGC-65	ighv1-24	ighj5	0	iglv3-1	iglj3	0	4	4	TRUE	TRUE	0	0	0	FALSE	FALSE	TRUE	158	48	115	30008.8	28.5	-61.25	FALSE	NA
2811	NA	12345	CAGAGAGTCTCGATGA-65	ighv1-24	ighj5	0	iglv2-14	iglj3	0	2	2	TRUE	FALSE	0	0	0	FALSE	FALSE	TRUE	27.75	103.5	186	685.25	-32.75	21.5	FALSE	NA
2811	14	12492	ACGCAGCGTACTCAAC-65	ighv4-39	ighj5	0	iglv3-19	iglj3	0	21	21	TRUE	TRUE	0	0	0	FALSE	TRUE	TRUE	83.5	-33.75	15.5	-182	-13.5	-53	FALSE	NA
2811	NA	12616	TATTACCGTTGGTAAA-65	ighv2-26	ighj6	0	igkv1-5	igkj2	0	1	2	TRUE	FALSE	0	0	0	FALSE	FALSE	TRUE	-29.75	198	-43.5	-312.25	-116	-75.25	FALSE	NA
2811	NA	12838	ACGTCAAGTCCGTTAA-65	ighv5-51	ighj6	0	iglv1-51	iglj1	0	2	2	TRUE	FALSE	0	0	0	FALSE	TRUE	TRUE	50996	-3	76.5	-32	-84	145983	FALSE	NA
2811	NA	13220	GTTCATTAGACCTTTG-65	ighv4-34	ighj3	0	igkv3-20	igkj1	0	1	1	FALSE	FALSE	0	0	0	FALSE	FALSE	TRUE	3.5	1259.75	11.75	-191.25	-11	-72	FALSE	NA
2811	NA	14249	CGTTGGGAGACACTAA-65	ighv4-34	ighj5	0	igkv3-20	igkj5	0	2	2	FALSE	FALSE	0	0	0	FALSE	FALSE	TRUE	151148	89	-38	43	117.5	209271	FALSE	NA
2811	NA	14267	AAGGAGCGTCTAGGTT-65	ighv4-39	ighj5	0	iglv3-19	iglj2	0	28	29	TRUE	TRUE	0	0.668896	0.668896	FALSE	FALSE	TRUE	-55.25	62.75	119.75	347.75	31	36	FALSE	NA
2811	NA	14424	CTCGTACTCAGCCTAA-65	ighv2-26	ighj6	0	igkv1-33	igkj4	2.46479	2	4	FALSE	TRUE	0	0	0	FALSE	FALSE	TRUE	-109	144.25	-180	37.75	-54.5	-89.5	FALSE	NA
2811	NA	15248	ACAGCCGTCAGTTCGA-65	ighv3-15	ighj4	0	igkv1-39	igkj4	0	1	5	FALSE	TRUE	0	0	0	FALSE	TRUE	TRUE	-6	53	31.5	1548	-27.5	3.25	FALSE	NA
2811	NA	15505	ACCCACTGTTGGGACA-65	ighv4-34	ighj4	0	iglv2-23	iglj2	1.39373	2	2	FALSE	FALSE	0	0	0	FALSE	FALSE	TRUE	2	6973.5	110.5	-24.25	56.75	-77	FALSE	NA
2811	15	15519	CCGTTCATCCAAAGTC-65	ighv4-34	ighj4	0	iglv2-11	iglj1	0	1	1	FALSE	FALSE	0	0	0	FALSE	TRUE	TRUE	-52	55	165.5	102.5	74.25	-9.75	FALSE	NA
2811	NA	15535	ACGATACAGCTGCGAA-65	ighv4-38-2	ighj4	0	igkv1-39	igkj3	0	4	4	TRUE	TRUE	0	0	0	FALSE	TRUE	TRUE	5	115.75	0	18	-42.25	8	FALSE	NA
2811	NA	15772	TCTCATAGTCCGAGTC-65	ighv4-34	ighj5	0	iglv2-11	iglj1	2.0202	1	4	FALSE	TRUE	0	0	0	FALSE	FALSE	TRUE	66	17449.5	11.75	-65.5	-9.5	-21	FALSE	NA
2811	NA	15779	GAAACTCAGTGTACTC-65	ighv4-34	ighj5	0.682594	iglv2-23	iglj2	1.6835	1	1	FALSE	FALSE	0.682594	0.682594	0	FALSE	TRUE	TRUE	-81.25	9878.75	60.75	-149	-59.25	-11.5	FALSE	NA
2811	NA	15782	GGGCATCTCTACCAGA-65	ighv4-34	ighj5	0	iglv1-51	iglj7	0	1	2	FALSE	TRUE	0	0	0	FALSE	TRUE	TRUE	-8.5	732.5	83.75	-127	-107.5	56.5	FALSE	NA
2811	NA	15783	CGACTTCGTTACTGAC-65	ighv4-34	ighj5	0	igkv1-39	igkj3	0	1	1	FALSE	FALSE	0	0	0	FALSE	TRUE	TRUE	-18.5	516.25	-5.5	17	-34	6.5	FALSE	NA
2811	NA	15784	CCAGCGACATCGATTG-65	ighv4-34	ighj5	0	iglv2-14	iglj1	0	1	5	FALSE	TRUE	0	0	0	FALSE	TRUE	TRUE	22.75	12393.2	89.75	20.75	3	-11	FALSE	NA
2811	NA	15956	CTAATGGGTTCAGCGC-65	ighv2-26	ighj6	0	igkv2-28	igkj1	0	4	4	FALSE	TRUE	0	0	0	FALSE	TRUE	TRUE	-63	770.75	332	120	-18.75	-163.25	FALSE	NA
2811	NA	16020	CTTGGCTAGACCGGAT-65	ighv3-30	ighj6	0.337838	iglv3-10	iglj2	0	1	2	TRUE	FALSE	0	0.337838	0.337838	FALSE	TRUE	TRUE	19	152.25	113	-515	-39.25	-72.5	FALSE	NA
2811	NA	16430	CGACCTTCACCTCGGA-65	ighv3-30-3	ighj3	0	iglv3-21	iglj3	0	2	2	TRUE	FALSE	0	0	0	FALSE	TRUE	TRUE	38.75	148.25	28	1782	-70	-114	FALSE	NA
2811	16	17093	ACCCACTCATCAGTAC-65	ighv3-30	ighj5	0.337838	iglv3-1	iglj1	0	5	5	FALSE	FALSE	0.337838	0.337838	0	FALSE	FALSE	TRUE	130060	60.75	-74	-332.75	48.5	20185.8	FALSE	NA
2811	NA	17138	ATAAGAGCATCCTAGA-65	ighv4-39	ighj5	0	igkv1-5	igkj4	0	4	4	FALSE	TRUE	0	0	0	FALSE	TRUE	TRUE	6.5	144.75	-48.75	-463	-13.75	-48.25	FALSE	NA
2811	NA	17208	ATTCTACTCGTTACGA-65	ighv1-2	ighj6	0	igkv3-20	igkj2	0	6	6	TRUE	TRUE	0	0	0	FALSE	TRUE	TRUE	1808.5	38.5	191	-119.5	-78	23205	FALSE	NA
2811	NA	17457	AAACCTGAGTAGCGGT-65	ighv4-34	ighj6	0	igkv1-39	igkj1	0	4	4	FALSE	FALSE	0	0	0	FALSE	TRUE	TRUE	-18.5	18.25	550	201	42	-66.25	FALSE	NA
2811	NA	1821	ACACCGGAGTAGGTGC-65	ighv1-69	ighj4	0	igkv3-11	igkj2	0	3	3	TRUE	FALSE	0	0	0	FALSE	FALSE	TRUE	-50.25	54.75	94.75	-325	-116.5	-42.75	FALSE	NA
2811	NA	18250	AACGTTGAGATGGCGT-65	ighv1-69	ighj6	0	iglv3-1	iglj3	0	8	8	FALSE	TRUE	0	0	0	FALSE	TRUE	TRUE	34	42	156.5	-455	-34	-13.75	FALSE	NA
2811	NA	18675	CGATGTAAGAAACCTA-65	ighv3-15	ighj3	0	igkv4-1	igkj1	0	5	5	TRUE	FALSE	0	0	0	FALSE	TRUE	TRUE	-11.75	95.5	-60	740.5	6.5	-68	FALSE	NA
2811	NA	18712	ACGGGCTCACGCGAAA-65	ighv3-48	ighj3	0	igkv1-27	igkj1	0	4	4	FALSE	FALSE	0	0	0	FALSE	FALSE	TRUE	-69.5	68.5	-133.5	-390	-43	-32.5	FALSE	NA
2811	NA	19534	TTGCCGTTCGAGGTAG-65	ighv4-34	ighj4	0	igkv1-27	igkj4	0	1	1	FALSE	FALSE	0	0	0	FALSE	TRUE	TRUE	2.5	108.75	6.75	-25.25	1.5	69.75	FALSE	NA
2811	NA	19676	ACGCCGAAGTGTCCAT-65	ighv1-8	ighj6	0	iglv3-19	iglj2	0	7	7	FALSE	FALSE	0	0	0	FALSE	TRUE	TRUE	-39.25	-0.5	-93.5	87.25	-17.25	-17	FALSE	NA
2811	NA	19721	GAAGCAGTCATTGCGA-65	ighv3-30	ighj6	0.337838	igkv1-33	igkj3	0	4	4	FALSE	FALSE	0.337838	0.337838	0	FALSE	TRUE	TRUE	-27	44.5	513.5	270	23.25	-79	FALSE	NA
2811	NA	20262	ACTGCTCCATCCGGGT-65	ighv1-46	ighj5	0.675676	igkv3-15	igkj4	0.352113	6	6	TRUE	FALSE	0.675676	0.675676	0	FALSE	TRUE	TRUE	50.75	76.25	28722	3411.5	-107.25	7	FALSE	NA
2811	NA	2803	TACACGACATGAACCT-65	ighv3-30-3	ighj3	0	iglv3-21	iglj2	0	2	2	TRUE	FALSE	0	0	0	FALSE	TRUE	TRUE	-47.25	20.25	-53.75	4380.5	-100.5	21.25	FALSE	NA
2811	NA	3647	GATGAAAGTAGAAAGG-65	ighv4-34	ighj4	0	igkv3-20	igkj1	0	1	1	FALSE	FALSE	0	0	0	FALSE	TRUE	TRUE	-72	187.5	92.25	-273.75	-52	-12	FALSE	NA
2811	NA	4180	CCAGCGAAGAGGTTGC-65	ighv3-7	ighj6	4.0678	igkv2-28	igkj1	2.34114	1	2	FALSE	FALSE	0	4.0678	4.0678	FALSE	FALSE	TRUE	26.5	125	72.5	112.5	32	19	FALSE	NA
2811	NA	4362	CATCAGAGTAAGGGCT-65	ighv1-69	ighj3	0	iglv3-1	iglj3	0	4	4	FALSE	FALSE	0	0	0	FALSE	FALSE	TRUE	-80	146.25	-1	-317.5	-46.5	7	FALSE	NA
2811	NA	6069	CCTAAAGGTCTTGTCC-65	ighv1-69	ighj6	0	igkv4-1	igkj1	0	3	3	TRUE	FALSE	0	0	0	FALSE	TRUE	TRUE	-83	32	-19.5	-4.75	-84.5	-28.5	FALSE	NA
2811	NA	6184	GCTGGGTGTCCGAATT-65	ighv1-24	ighj1	0	iglv1-51	iglj2	0	3	3	TRUE	TRUE	0	0	0	FALSE	TRUE	TRUE	396	-43.75	-31.75	15035	39	35.75	FALSE	NA
2811	NA	6832	AAGCCGCCAGACACTT-65	ighv1-24	ighj4	0	iglv1-44	iglj2	0	7	7	FALSE	TRUE	0	0	0	FALSE	FALSE	TRUE	10486.5	-12.25	-162.25	68890.5	5.5	34.5	FALSE	NA
2811	NA	6965	ACGATACTCCAGGGCT-65	ighv2-5	ighj4	0	igkv2-28	igkj4	0.334448	9	9	TRUE	FALSE	0	0	0	FALSE	FALSE	TRUE	-5	1972.75	76.25	373.25	16.5	55	FALSE	NA
2811	NA	8076	AGCATACAGACCTAGG-65	ighv1-24	ighj5	0	iglv2-23	iglj3	0	4	4	TRUE	TRUE	0	0	0	FALSE	TRUE	TRUE	208.25	-62.5	-156.75	18469.8	43.5	-14.25	FALSE	NA
2811	NA	8077	CATTATCTCCAAACAC-65	ighv1-24	ighj5	0	iglv2-14	iglj1	0	3	4	TRUE	FALSE	0	0.342466	0.342466	FALSE	TRUE	TRUE	43509.8	50.25	-144.25	77125	86.25	14	FALSE	NA
2811	NA	8741	AGTGGGAGTCTAGAGG-65	ighv2-70	ighj3	0	iglv2-23	iglj1	0	5	5	TRUE	TRUE	0	0	0	FALSE	TRUE	TRUE	114.25	15.5	11.75	8629.75	37.5	-40	FALSE	NA
2811	NA	9207	CGGACTGCACTGTGTA-65	ighv1-24	ighj4	0	iglv2-11	iglj3	0.338983	2	2	TRUE	FALSE	0	0	0	FALSE	FALSE	TRUE	35.75	18.5	-52.25	2147.75	128.75	15	FALSE	NA
2811	NA	9298	ATCATCTGTACCTACA-65	ighv1-8	ighj4	0	igkv1-9	igkj4	0	11	11	TRUE	TRUE	0	0	0	FALSE	TRUE	TRUE	10.25	86.75	-4	129.5	123.5	-5	FALSE	NA
