# Supplementary material for: Dysregulated naive B cells and de novo autoreactivity in severe COVID-19
Source: Nature. 2022 Aug 31;611(7934):139–47. doi: 10.1038/s41586-022-05273-0 (PMC9630115; doi:10.1038/s41586-022-05273-0)
Supplement: Supplementary file 5 — Source Data [file 41586_2022_5273_MOESM5_ESM.xlsx]

## Sheet: Fig 1a,b
Group	ASC frequency of B cell derived cells	MENSA IgG-RBD reactivity
OUT-C	0.95	3651
OUT-C	1.19	1581
OUT-C	3.16	80
OUT-C	0.9	477
OUT-C	3.64	1306
ICU-C	15.1	18954
ICU-C	0.67	587
ICU-C	4.58	12496
ICU-C	0.72	28475
ICU-C	7.49	15396
ICU-C	1.61	3452
ICU-C	2.46	1794
ICU-C	14	10764
ICU-C	17.3	11928

## Sheet: Fig 1c
ASC IgG+ frequency	SM IgG+ frequency	ASC IgM+ frequency	SM IgM+ frequency
0.93	24.8	3.7	1.37
0.063	25.8	5.27	5.6
0	18.7	8.89	7.09
0.12	20.6	0.99	6.49
0.99	16.8	1.98	8.16
0.47	19.1	5.09	6.43
0	16	11.2	9.01
0.13	23.3	12.9	6.19
0.48	13.8	42.1	25.3

## Sheet: Fig 1d
Isotype	2290_pbl_asc_Healthy Control	2624_pbl_asc_Healthy Control	2789_pbl_asc_COVID	2794_pbl_asc_COVID	2802_pbl_asc_COVID_9mo	2802_pbl_asc_COVID_d10	2803_pbl_asc_COVID_7mo	2803_pbl_asc_COVID_d16	2810_pbl_asc_COVID	2811_pbl_asc_COVID	2811_pbl_asc_COVID_7mo	2870_pbl_asc_COVID	2870_pbl_asc_COVID_6mo	3252_pbl_asc_Healthy Control	2801_pbl_asc_COVID_d10	2926_pbl_asc_COVID_d10
m	82	184	59	245	19	6	42	19	461	984	97	1050	186	69	419	227
d	3	24	0.1	8	3	2	22	2	12	5	2	0.1	6	7	53	6
a1	512	1214	102	1687	75	153	1332	111	1178	696	317	178	903	161	1477	264
a2	44	818	86	483	63	29	417	23	282	78	117	41	572	64	557	119
g1	22	188	100	422	57	56	249	43	1212	833	217	493	526	47	524	184
g2	21	318	17	156	36	10	230	17	439	57	573	43	842	52	740	230
g3	1	11	8	52	78	4	38	5	106	22	42	10	40	3	33	8
g4	2	3	0.1	27	6	3	53	4	0.1	1	13	0.1	4	2	0.1	11
e	0.1	0.1	0.1	1	0.1	0.1	7	0.1	0.1	0.1	0.1	0.1	0.1	0.1	0.1	0.1

## Sheet: Fig 1e-g
Group	IgM	IgA1	IgA2	IgG1	IgG2
HD	5.19608	8.47014	6.18231	8.22349	7.02518
HD	3.65401	9.66926	7.34533	8.39649	8.3937
HD	5.5233	8.47041	6.50275	7.77455	6.8872
OUT-C	5.8977	7.98891	7.26714	8.38947	7.79159
OUT-C	4.17191	9.15425	7.88092	8.03474	7.93638
OUT-C	3.75865	5.32743	7.18617	4.59622	7.10236
OUT-C	6.85244	8.55045	7.7505	7.08808	8.60255
ICU-C	2.76547	7.28594	6.77443	4.21751	8.65765
ICU-C	3.78286	5.676	4.71864	6.18846	7.63455
ICU-C	6.83449	7.76315	8.05608	4.9549	7.37259
ICU-C	4.04152	8.35834	7.75315	7.1507	8.06932
ICU-C	2.53318	8.07924	7.47571	4.70866	10.2664
ICU-C	2.86729	2.79383	3.16789	1.67913	5.67261
ICU-C	1.92748	5.61463	6.38898	1.63892	9.75701

## Sheet: Fig 1i
CSR	IgG1
0.014	0.03
0.032	0.04
0.02	0.071
0.013	0.116
0.053	0.644
0.015	0.048
0.01	0.065

## Sheet: Fig 2a-e
Group	Time point	DPSO	Severity	i_ana	i_dsdna	i_ribop	i_pspt_igg	i_pspt_igm	i_carp	i_rpol3_igg	iif_hep2_titer	iif_hep2_result	iif_hep2_pattern	iif_crithidia_result	iif_anca_pattern	iif_anca_result	iif_anca_titer	p_70	p_mrf	p_arf	p_ce	p_cp	p_jo	p_la	p_rn	p_sc	p_sm	b_ccp	b_gbm	b_iga_acl	b_iga_b2gp1	b_igg_acl	b_igg_b2gp1	b_igm_acl	b_igm_b2gp1	b_mpo	b_pr3	b_ro52	b_ro60
covid	acute	4	icu	5	12	3	5	6	4	2	0	FALSE	none	NA	Negative	FALSE	20	1	1	1	1	1	1	1	1	1	1	1	3	5	4	4	6	4	1	3	2	2	5
covid	acute	14	icu	5	13	3	5	7	3	2	0	FALSE	none	NA	Negative	FALSE	20	1	1	1	1	1	1	1	1	1	1	1	3	2	4	4	6	2	1	3	2	2	5
covid	acute	10	icu	6	16	3	5	4	26	19	0	FALSE	none	NA	Negative	FALSE	20	1	1	3	1	1	1	1	1	1	1	1	3	3	4	3	6	4	1	3	2	2	5
covid	acute	9	icu	4	10	3	5	4	9	4	0	FALSE	none	NA	Negative	FALSE	20	1	1	8	1	1	1	1	1	1	1	1	3	6	4	5	6	1	1	3	2	2	5
covid	acute	8	icu	15	10	3	5	8	4	3	0	FALSE	none	NA	Negative	FALSE	20	1	1	2	1	1	1	1	1	1	1	1	3	2	4	3	6	1	1	3	2	2	5
covid	acute	12	icu	19	21	3	5	13	3	6	320	TRUE	homogeneous_none	NA	Negative	FALSE	20	1	6.3	4	1	2	1	1	2	1	1	2	3	9	4	6	6	3	1	3	2	2	5
covid	acute	21	icu	19	17	3	5	4	27	6	0	FALSE	none	NA	Negative	FALSE	20	1	1	2	1	1	1	1	1	1	1	1	3	5	4	4	6	1	1	3	3	2	5
covid	acute	22	icu	20	18	3	6	5	13	4	0	FALSE	none	NA	Negative	FALSE	20	1	1	1	1	1	1	1	2	1	1	1	3	1	4	12	6	1	1	3	2	2	5
covid	acute	14	icu	17	26	3	8	8	24	8	0	FALSE	none	NA	Negative	FALSE	20	1	1	3	1	2	1	1	1	1	1	2	5	2	4	5	6	1	1	3	4	2	5
covid	acute	22	icu	28	24	3	16	21	34	13	320	TRUE	nucleolar_none	NA	Negative	FALSE	20	1	1	3	1	2	1	1	1	1	1	2	467	9	4	75	40	3	1	9	5	2	5
covid	acute	15	icu	15	27	3	10	4	66	13	0	FALSE	none	NA	Negative	FALSE	20	1	1	3	1	1	1	1	2	1	1	1	3	3	4	4	6	1	1	3	2	2	5
covid	acute	21	icu	26	47	3	8	33	25	7	320	TRUE	homogeneous_none	NA	Negative	FALSE	20	1	1	5	1	2	1	1	1	1	1	2	3	5	4	13	6	11	6	3	2	2	5
covid	acute	11	icu	23	17	3	12	30	8	12	0	FALSE	none	NA	Negative	FALSE	20	1	1.1	4	1	1	1	1	1	1	1	1	3	4	4	9	6	2	2	3	2	2	5
covid	acute	15	icu	14	14	3	5	8	12	4	160	TRUE	speckled_none	NA	Negative	FALSE	20	1	1.1	5	1	1	1	1	1	1	1	1	3	10	4	3	6	2	2	3	6	2	5
covid	acute	22	icu	28	38	3	5	36	20	14	160	TRUE	homogeneous_none	NA	Negative	FALSE	20	1	4.2	4	1	2	1	1	2	1	1	2	3	5	4	10	10	6	1	3	2	2	5
covid	acute	18	icu	6	12	3	5	4	3	2	0	FALSE	none	NA	Negative	FALSE	20	1	1	2	1	1	1	1	1	1	1	1	3	2	4	3	6	1	1	3	2	2	5
covid	acute	14	icu	25	41	3	5	14	12	8	320	TRUE	homogeneous_none	NA	Negative	FALSE	20	1	1	3	1	2	1	1	1	1	1	2	3	2	4	7	6	2	1	3	2	2	5
covid	acute	16	icu	12	18	3	5	35	9	5	0	FALSE	none	NA	Negative	FALSE	20	1	3.9	4	1	1	1	1	1	1	1	1	3	8	13	3	7	5	4	3	2	2	5
covid	acute	11	icu	23	23	3	5	5	30	22	0	FALSE	none	NA	Negative	FALSE	20	1	1.5	4	1	2	1	1	2	1	1	2	10	4	4	11	6	7	2	3	3	2	5
covid	acute	15	icu	54	126	12	7	7	121	26	320	TRUE	homogeneous_none	NA	c-ANCA Positive	TRUE	320	2	1.1	4	5	7	4	4	4	5	2	7	136	2	4	5	10	2	1	3	3	3	5
covid	acute	8	icu	26	204	3	5	11	12	6	160	TRUE	speckled_none	NA	Negative	FALSE	20	1	1	3	1	1	1	1	1	1	1	1	3	2	4	4	6	10	1	3	2	2	5
covid	acute	13	icu	18	41	3	22	4	32	8	320	TRUE	speckled_none	NA	Negative	FALSE	20	1	1	4	1	2	1	1	1	1	1	2	3	3	4	4	6	1	1	3	2	2	5
covid	acute	22	icu	19	34	3	8	150	56	16	320	TRUE	speckled_none	NA	Negative	FALSE	20	1	21	19	2	43	1	1	3	1	1	43	3	3	4	42	10	20	1	3	2	22	5
covid	acute	9	icu	39	79	3	10	12	12	13	0	FALSE	none	NA	Negative	FALSE	20	1	1	4	1	1	1	1	1	1	1	1	3	2	4	7	6	2	1	4	2	2	5
covid	acute	19	icu	21	23	3	5	22	12	6	0	FALSE	none	NA	p-ANCA Positive	TRUE	40	1	2.4	3	1	1	1	1	2	1	1	1	3	2	4	5	6	5	2	3	2	2	5
covid	acute	10	icu	10	15	3	5	5	7	3	0	FALSE	none	NA	Negative	FALSE	20	1	1	1	1	1	1	1	1	1	1	1	3	3	4	3	6	3	1	3	2	2	5
covid	acute	30	icu	42	42	3	9	6	25	17	320	TRUE	speckled_none	NA	p-ANCA Positive	TRUE	80	1	1	18	1	2	1	1	1	1	1	2	4	8	4	8	7	4	3	3	3	2	5
covid	acute	15	moderate	6	11	3	5	4	6	3	0	FALSE	none	NA	Negative	FALSE	20	1	1	1	1	1	1	1	1	1	1	1	3	1	4	3	6	1	1	3	2	2	5
covid	acute	9	moderate	28	10	3	5	10	11	6	0	FALSE	none	NA	Negative	FALSE	20	1	1	3	1	1	1	1	1	1	1	1	3	2	4	4	6	3	1	3	2	2	5
covid	acute	10	moderate	21	32	3	5	7	6	5	0	FALSE	none	NA	Negative	FALSE	20	1	1	7	1	1	1	1	1	1	1	1	3	2	4	3	6	2	1	3	2	2	5
covid	acute	11	moderate	9	15	3	5	4	8	3	0	FALSE	none	NA	Negative	FALSE	20	1	1	4	1	1	1	1	2	1	1	1	3	1	4	8	6	2	1	3	2	2	5
covid	acute	16	moderate	9	19	3	5	4	4	4	0	FALSE	none	NA	Negative	FALSE	20	1	1	2	1	1	1	1	1	1	1	1	3	1	4	3	6	1	1	3	2	2	5
covid	acute	7	moderate	4	9	3	5	4	3	2	0	FALSE	none	NA	Negative	FALSE	20	1	1	1	1	1	1	1	1	1	1	1	3	1	4	3	6	1	1	3	2	2	5
covid	acute	16	moderate	12	34	3	5	5	3	4	0	FALSE	none	NA	Negative	FALSE	20	1	1	5	1	1	1	1	1	1	1	1	3	1	4	3	6	1	1	3	2	2	5
covid	acute	3	moderate	12	24	3	6	10	8	6	0	FALSE	none	NA	Negative	FALSE	20	1	1	10	1	2	1	1	2	1	1	2	3	1	4	6	6	2	1	3	2	2	5
covid	acute	3	moderate	11	26	3	5	6	9	8	0	FALSE	none	NA	Negative	FALSE	20	1	1	2	1	1	1	1	2	1	1	1	3	1	4	3	6	2	1	3	2	2	5
covid	acute	15	moderate	6	20	3	5	9	4	6	0	FALSE	none	NA	Negative	FALSE	20	1	1.3	1	1	1	1	1	1	1	1	1	3	1	4	3	6	1	1	3	2	2	5
covid	acute	14	moderate	9	18	3	5	6	6	2	0	FALSE	none	NA	Negative	FALSE	20	1	1	3	1	1	1	1	1	1	1	1	3	4	4	7	11	2	2	3	2	2	5
covid	acute	14	moderate	13	23	3	6	34	5	6	0	FALSE	none	NA	Negative	FALSE	20	1	3.5	3	1	1	1	1	1	1	1	1	3	1	4	10	6	5	1	3	2	2	5
covid	acute	14	moderate	23	33	3	9	6	14	8	0	FALSE	none	NA	Negative	FALSE	20	1	1	7	1	1	1	1	2	1	1	1	3	7	10	22	104	7	2	11	2	17	5
covid	acute	28	moderate	17	19	3	5	10	6	8	0	FALSE	none	NA	Negative	FALSE	20	1	1	1	1	1	1	1	1	1	1	1	3	1	4	18	6	3	1	3	4	2	5
covid	acute	18	moderate	29	33	3	6	23	15	14	160	TRUE	speckled_none	NA	Negative	FALSE	20	1	1	1	1	1	1	1	1	1	1	1	3	2	4	22	9	2	1	8	6	2	5
covid	acute	25	moderate	19	17	3	11	62	8	17	0	FALSE	none	NA	Negative	FALSE	20	1	2.6	4	1	1	1	1	1	1	1	1	3	4	4	7	13	3	1	3	2	2	5
covid	acute	14	moderate	20	82	3	6	4	8	6	0	FALSE	none	NA	Negative	FALSE	20	1	1	5	1	2	1	1	1	1	1	2	3	1	4	5	6	3	1	3	2	2	5
ARDS	acute	NA	ICU	3.8					3		0
ARDS	acute	NA	ICU	149.74					12.08		640
ARDS	acute	NA	ICU	11.75					8.68		160
ARDS	acute	NA	ICU	20					116.74		320
ARDS	acute	NA	ICU	13.91					22.92		160
ARDS	acute	NA	ICU	9.89					9.86		160
ARDS	acute	NA	ICU	14.67					24.1		160
ARDS	acute	NA	ICU	124.34					11.94		640
ARDS	acute	NA	ICU	14.49					28.4		320
ARDS	acute	NA	ICU	5.4					4.38		0
ARDS	acute	NA	ICU	143.32					28.09		2560
ARDS	acute	NA	ICU	32.85					27.92		5120
ARDS	acute	NA	ICU	29.01					13.96		160
ARDS	acute	NA	ICU	20.73					21.44		160
ARDS	acute	NA	ICU	4.48					9.06		0
ARDS	acute	NA	ICU	19.81					15.05		0
ARDS	acute	NA	ICU	18.52					8.46		0
ARDS	acute	NA	ICU	21.51					9.36		0
ARDS	acute	NA	ICU	16.55					17.17		0
ARDS	acute	NA	ICU	8.72					74.47		160
ARDS	acute	NA	ICU	17.19					23.02		320
ARDS	acute	NA	ICU	6.21					4.34		0
ARDS	acute	NA	ICU	13.4					8.61		1280
ARDS	acute	NA	ICU	11.91					NULL		320
ARDS	acute	NA	ICU	6.7					14.75		0
ARDS	acute	NA	ICU	14.04					9.13		320
ARDS	acute	NA	ICU	10.94					7.11		0
ARDS	acute	NA	ICU	18.89					71.81		320
ARDS	acute	NA	ICU	9.89					21.65		0

## Sheet: Fig 2f-h
Days post symptom onset	CRP on date of draw	ANA Titer	ANA Pattern	ENA	RF (<=14 OR 3.5 IU/mL)	Serine Proteinase 3 (0-19 AU/mL)	Anticardiolipin IgG (<=20 CU)	Anti-B2GP1 IgG (<=20 CU)	Antiprothrombin IgG (<=19.9)	Myeloperoxidase IgG (0-19 AU/mL)	NIH COVID-19 Severity Scale
16	16.5	160	Speckled	Negative	10	18	99.3	28	5.6	2	Critical
32	41.3	40		Negative	10	1	2.6	6.4	4.2	0	Critical
10	41.8	160	Nucleolar	Negative	10	41	2.6	6.4	NA	1	Critical
16	48.7	640	Nucleolar	Negative	10	8	7.2	6.4	22.6	0	Critical
14	70.6	40		Negative	100	NA	2.6	6.4	NA	NA	Severe
5	71	40		Negative	10	2	2.6	6.4	NA	1	Critical
9	80.6	40		Negative	1.7	NA	2.6	6.4	NA	NA	Critical
8	94.5	40		Negative	10	6	2.6	6.4	NA	0	Critical
6	100.8	40		Negative	10	NA	4.2	6.4	9.9	NA	Critical
10	106.6	160	Nucleolar	Negative	10	3	8.8	42.3	3.2	0	Critical
4	128	160	Speckled	Negative	12	1	5	6.4	14.4	0	Critical
6	133.4	40		Negative	10	NA	2.6	6.4	NA	NA	Critical
4	138	40		Negative	12	2	2.6	6.4	NA	1	Critical
6	144.5	160	Nucleolar	Negative	10	2	NA	NA	NA	0	Critical
3	148.8	40		Negative	10	NA	NA	NA	NA	NA	Critical
7	150.3	40		Negative	3.3	NA	2.6	6.4	NA	NA	Critical
10	166.9	160	Homogeneous	Negative	12	4	2.8	6.4	NA	0	Critical
12	187.6	40		Negative	NA	1	2.6	6.4	1.3	0	Critical
14	210	640	Centromere	Positive (Anti-centromere IgG 115, ref <= 7)	10	3	2.6	6.4	NA	0	Critical
11	224.9	40		Negative	10	NA	2.6	6.4	5.3	NA	Severe
15	232.4	640	Speckled	Negative	10	6	22.3	6.4	6.8	0	Critical
12	248.8	80	Speckled	Positive (RNP antibody IgG 11 u/mL, ref <=5)	14	2	2.6	6.4	5.6	0	Critical
11	254.3	80	Speckled	Negative	21	1	2.6	6.4	4.5	0	Critical
5	256.3	40		Negative	14	3	2.6	6.4	NA	0	Critical
16	308.9	320	Speckled	Negative	13	1	2.6	6.4	3.2	0	Critical
13	310.1	160	Speckled	Negative	13	0	3.1	6.4	0.5	3	Critical
16	318.3	40		Negative	16	3	2.6	6.4	2.9	0	Critical
14	375	40		Negative	NA	2.8	2.6	6.4	5.6	0	Critical
15	395.2	320	Nucleolar	Negative	15	2	2.6	6.4	0.8	0	Critical
5	455.6	320	Speckled	Negative	12	21	5.6	10.3	1.8	4	Critical
13	472.7	80	Speckled	Negative	74	1	2.6	6.4	1.1	0	Critical

## Sheet: Fig 2j,k
DPSO	ana_score
2	0		<1:160 = 0
2	0		1:160 = 1
2	1		1:320 = 2
3	0		1:640 = 3
4	1		1:1280 = 4
4	0
4	0
4	0
5	2
5	0
5	0
5	1
5	0
6	0
6	1
6	0
6	0
6	0
6	0
6	1
6	2
7	0
7	1
7	0
7	2
7	1
8	0
8	0
8	0
8	0
8	1
8	2
9	0
9	0
9	0
9	0
9	0
9	1
9	0
10	1
10	1
10	1
10	0
10	0
10	0
10	0
10	3
10	3
10	0
10	1
11	0
11	0
11	0
11	0
11	0
11	0
11	2
12	0
12	0
12	2
12	0
12	0
12	0
13	1
13	0
13	0
13	2
13	0
13	0
14	0
14	3
14	0
14	2
14	1
14	0
14	0
14	2
14	1
14	0
14	1
14	0
14	0
15	3
15	2
15	0
15	1
15	2
15	2
16	1
16	3
16	0
16	2
16	0
16	1
16	2
16	3
16	2
17	0
17	1
18	0
18	0
18	2
19	0
19	0
19	0
20	0
20	2
21	0
21	2
21	0
21	0
22	0
22	2
22	1
22	2
22	2
22	3
22	1
23	2
23	2
25	0
26	2
28	2
30	2
30	2

## Sheet: Fig 4a,b
Isotype	2802_pbl_asc_COVID_9mo	2802_pbl_asc_COVID_d10	2803_pbl_asc_COVID_7mo	2803_pbl_asc_COVID_d16	2811_pbl_asc_COVID	2811_pbl_asc_COVID_7mo	2870_pbl_asc_COVID	2870_pbl_asc_COVID_6mo
m	19	6	42	19	984	97	1050	186
d	3	2	22	2	5	2	0.1	6
a1	75	153	1332	111	696	317	178	903
a2	63	29	417	23	78	117	41	572
g1	57	56	249	43	833	217	493	526
g2	36	10	230	17	57	573	43	842
g3	78	4	38	5	22	42	10	40
g4	6	3	53	4	1	13	0.1	4
e	0.1	0.1	7	0.1	0.1	0.1	0.1	0.1

## Sheet: Fig 4c
acute	recovery
4.92	8.22
6.95	8.21
2.48	8.77
2.11	9.29

[truncated: 3 more sheets: Fig 4e, Fig 4f, Fig 4g]
